# Supplementary material for: Machine-Learning-Assisted Analysis of TCR Profiling Data Unveils Cross-Reactivity between SARS-CoV-2 and a Wide Spectrum of Pathogens and Other Diseases
Source: Biology (Basel). 2022 Oct 19;11(10):1531. doi: 10.3390/biology11101531 (PMC9598299; doi:10.3390/biology11101531)
Supplement: Supplementary file 1 [file biology-11-01531-s001.zip]

Archive with 2 entries (2 files):
- Supplementary_Information.pdf
- Supplementary_Tables.xlsx
